# Supplementary material for: A new genus and two new species of Southeast Asian Bidessini as well as new synonyms for Oceanian species (Coleoptera, Dytiscidae)
Source: Zookeys. 2017 Jan 30;(647):137–51. doi: 10.3897/zookeys.647.11231 (PMC5345354; doi:10.3897/zookeys.647.11231)
Supplement: XML Treatment for Rompindessus [file zookeys.647.11231-treatment1.xml]

<!DOCTYPE tp:taxon-treatment
  PUBLIC "-//TaxonX//DTD Taxonomic Treatment Publishing DTD v0 20100105//EN" "tax-treatment-NSO.dtd">
<tp:taxon-treatment xmlns:tp="http://www.plazi.org/taxpub"><tp:treatment-meta><kwd-group><label>Taxon classification</label><kwd><named-content content-type="kingdom">Animalia</named-content></kwd><kwd><named-content content-type="order">Coleoptera</named-content></kwd><kwd><named-content content-type="family">Dytiscidae</named-content></kwd></kwd-group><mixed-citation publication-type="journal"><person-group><name><surname>Balke</surname><given-names>Michael</given-names></name><name><surname>Bergsten</surname><given-names>Johannes</given-names></name><name><surname>Wang</surname><given-names>Liang-Jong</given-names></name><name><surname>Hendrich</surname><given-names>Lars</given-names></name></person-group><article-title>A new genus and two new species of Southeast Asian <tp:taxon-name><tp:taxon-name-part taxon-name-part-type="tribe">Bidessini</tp:taxon-name-part></tp:taxon-name> as well as new synonyms for Oceanian species (<tp:taxon-name><tp:taxon-name-part taxon-name-part-type="order">Coleoptera</tp:taxon-name-part></tp:taxon-name>, <tp:taxon-name><tp:taxon-name-part taxon-name-part-type="family">Dytiscidae</tp:taxon-name-part></tp:taxon-name>)</article-title><source>Zookeys</source><day>30</day><month>1</month><year>2017</year><volume>2017</volume><issue>647</issue><fpage>137</fpage><lpage>151</lpage><pub-id pub-id-type="doi">10.3897/zookeys.647.11231</pub-id></mixed-citation></tp:treatment-meta><tp:nomenclature><tp:taxon-name>
            <tp:taxon-name-part taxon-name-part-type="genus">Rompindessus</tp:taxon-name-part>
            <object-id xmlns:xlink="http://www.w3.org/1999/xlink" content-type="zoobank" xlink:type="simple">http://zoobank.org/2562EA40-B2CA-4909-89B4-8332C6367AE0</object-id>
          </tp:taxon-name><tp:taxon-authority>Balke, Bergsten &amp; Hendrich</tp:taxon-authority><tp:taxon-status xmlns:xlink="http://www.w3.org/1999/xlink" xlink:type="simple">gen. n.</tp:taxon-status></tp:nomenclature><tp:treatment-sec sec-type="type species" id="SECID0E5IAC"><title>Type species.</title><p>
            <italic><tp:taxon-name><tp:taxon-name-part taxon-name-part-type="genus">Rompindessus</tp:taxon-name-part> <tp:taxon-name-part taxon-name-part-type="species">jenisi</tp:taxon-name-part></tp:taxon-name></italic> sp. n. by present designation.</p></tp:treatment-sec><tp:treatment-sec sec-type="diagnosis" id="SECID0EPJAC"><title>Diagnosis.</title><p>Of the set of structural features generally used to classify <tp:taxon-name><tp:taxon-name-part taxon-name-part-type="tribe">Bidessini</tp:taxon-name-part></tp:taxon-name>, the following combination is present in this taxon: 1) occipital line present; 2) basal pronotal striae present; 3) basal elytral striae absent; 4) sutural line on elytron absent; 5) basal epipleural transverse carina absent; 6) clypeus with thick anterior bead (or margin); 7) longitudinal elytral carina on disc absent; and 8) parameres two-segmented. Moreover, the male pro- and mesotarsus appear stout, and distinctly dilated laterally; the pronotum is comparably long and parallel-sided and the colour of beetle is conspicuously dark orange. This differentiates <italic><tp:taxon-name><tp:taxon-name-part taxon-name-part-type="genus">Rompindessus</tp:taxon-name-part></tp:taxon-name></italic> gen. n. from all other <tp:taxon-name><tp:taxon-name-part taxon-name-part-type="tribe">Bidessini</tp:taxon-name-part></tp:taxon-name>. In the key to <tp:taxon-name><tp:taxon-name-part taxon-name-part-type="tribe">Bidessini</tp:taxon-name-part></tp:taxon-name> genera by <xref ref-type="bibr" rid="B15">Miller and Bergsten (2016)</xref> <italic><tp:taxon-name><tp:taxon-name-part taxon-name-part-type="genus">Rompindessus</tp:taxon-name-part></tp:taxon-name></italic> keys out to <italic><tp:taxon-name><tp:taxon-name-part taxon-name-part-type="genus">Platydytes</tp:taxon-name-part></tp:taxon-name></italic> Biström, 1988, which only occurs in sub-Saharan Africa. Apart from geography, <italic><tp:taxon-name><tp:taxon-name-part taxon-name-part-type="genus">Rompindessus</tp:taxon-name-part></tp:taxon-name></italic> can be distinguished from <italic><tp:taxon-name><tp:taxon-name-part taxon-name-part-type="genus">Platydytes</tp:taxon-name-part></tp:taxon-name></italic> by the thickly bordered clypeal margin (finely bordered to indistinct in <italic><tp:taxon-name><tp:taxon-name-part taxon-name-part-type="genus">Platydytes</tp:taxon-name-part></tp:taxon-name></italic>), the enlarged, laterally expanded male pro- and mesotarsomeres I-III, the dark orange colouration with dark speckles on elytra, and the more discontinuous body outline between pronotum and elytra.</p></tp:treatment-sec><tp:treatment-sec sec-type="etymology" id="SECID0ESLAC"><title>Etymology.</title><p>Named after the collecting locality, Rompin village, and the ending – dessus as used for many genera in <tp:taxon-name><tp:taxon-name-part taxon-name-part-type="tribe">Bidessini</tp:taxon-name-part></tp:taxon-name>.</p></tp:treatment-sec><ref-list><ref id="B15"><mixed-citation xmlns:xlink="http://www.w3.org/1999/xlink" xlink:type="simple">
          <person-group><name name-style="western"><surname>Miller</surname><given-names>KB</given-names></name><name name-style="western"><surname>Bergsten</surname><given-names>J</given-names></name></person-group> (<year>2016</year>) <source>Diving Beetles of the World. Systematics and Biology of the <tp:taxon-name><tp:taxon-name-part taxon-name-part-type="family">Dytiscidae</tp:taxon-name-part></tp:taxon-name>.</source> <publisher-name>Johns Hopkins University Press</publisher-name>, <publisher-loc>Baltimore</publisher-loc>, <size units="page">320 pp</size>.</mixed-citation></ref></ref-list></tp:taxon-treatment>
