# Supplementary material for: A new genus and two new species of Southeast Asian Bidessini as well as new synonyms for Oceanian species (Coleoptera, Dytiscidae)
Source: Zookeys. 2017 Jan 30;(647):137–51. doi: 10.3897/zookeys.647.11231 (PMC5345354; doi:10.3897/zookeys.647.11231)
Supplement: XML Treatment for Rompindessus jenisi [file zookeys.647.11231-treatment2.xml]

<!DOCTYPE tp:taxon-treatment
  PUBLIC "-//TaxonX//DTD Taxonomic Treatment Publishing DTD v0 20100105//EN" "tax-treatment-NSO.dtd">
<tp:taxon-treatment xmlns:tp="http://www.plazi.org/taxpub"><tp:treatment-meta><kwd-group><label>Taxon classification</label><kwd><named-content content-type="kingdom">Animalia</named-content></kwd><kwd><named-content content-type="order">Coleoptera</named-content></kwd><kwd><named-content content-type="family">Dytiscidae</named-content></kwd></kwd-group><mixed-citation publication-type="journal"><person-group><name><surname>Balke</surname><given-names>Michael</given-names></name><name><surname>Bergsten</surname><given-names>Johannes</given-names></name><name><surname>Wang</surname><given-names>Liang-Jong</given-names></name><name><surname>Hendrich</surname><given-names>Lars</given-names></name></person-group><article-title>A new genus and two new species of Southeast Asian <tp:taxon-name><tp:taxon-name-part taxon-name-part-type="tribe">Bidessini</tp:taxon-name-part></tp:taxon-name> as well as new synonyms for Oceanian species (<tp:taxon-name><tp:taxon-name-part taxon-name-part-type="order">Coleoptera</tp:taxon-name-part></tp:taxon-name>, <tp:taxon-name><tp:taxon-name-part taxon-name-part-type="family">Dytiscidae</tp:taxon-name-part></tp:taxon-name>)</article-title><source>Zookeys</source><day>30</day><month>1</month><year>2017</year><volume>2017</volume><issue>647</issue><fpage>137</fpage><lpage>151</lpage><pub-id pub-id-type="doi">10.3897/zookeys.647.11231</pub-id></mixed-citation></tp:treatment-meta><tp:nomenclature><tp:taxon-name>
            <tp:taxon-name-part taxon-name-part-type="genus">Rompindessus</tp:taxon-name-part>
            <tp:taxon-name-part taxon-name-part-type="species">jenisi</tp:taxon-name-part>
            <object-id xmlns:xlink="http://www.w3.org/1999/xlink" content-type="zoobank" xlink:type="simple">http://zoobank.org/73B2A0D7-62AC-4891-9510-3504A50D96EC</object-id>
          </tp:taxon-name><tp:taxon-authority>Balke, Bergsten &amp; Hendrich</tp:taxon-authority><tp:taxon-status xmlns:xlink="http://www.w3.org/1999/xlink" xlink:type="simple">sp. n.</tp:taxon-status></tp:nomenclature><tp:treatment-sec sec-type="Holotype" id="SECID0EFNAC"><title>Holotype.</title><p>Male (<named-content xmlns:xlink="http://www.w3.org/1999/xlink" content-type="dwc:institutional_code" xlink:type="simple">NHMW</named-content>). “Malaysia, Pahang, 40km W Rompin, Selendang, 29.4.–6.6., leg. I. Jenis, 1993”.</p></tp:treatment-sec><tp:treatment-sec sec-type="type locality" id="SECID0ETNAC"><title>Type locality.</title><p>Situated around Malaysia, Pahang, Selendang, between these points <named-content xmlns:xlink="http://www.w3.org/1999/xlink" content-type="dwc:verbatimCoordinates" xlink:type="simple"><named-content content-type="geo-json" specific-use="{&#34;type&#34;:&#34;Point&#34;,&#34;coordinates&#34;:[103.334934,2.622516]}" id="NCID0E3NAC" xlink:type="simple">2.622516°N 103.334934°E</named-content></named-content> / <named-content xmlns:xlink="http://www.w3.org/1999/xlink" content-type="dwc:verbatimCoordinates" xlink:type="simple"><named-content content-type="geo-json" specific-use="{&#34;type&#34;:&#34;Point&#34;,&#34;coordinates&#34;:[103.382443,2.609909]}" id="NCID0EEOAC" xlink:type="simple">2.609909°N 103.382443°E</named-content></named-content> / <named-content xmlns:xlink="http://www.w3.org/1999/xlink" content-type="dwc:verbatimCoordinates" xlink:type="simple"><named-content content-type="geo-json" specific-use="{&#34;type&#34;:&#34;Point&#34;,&#34;coordinates&#34;:[103.409337,2.643574]}" id="NCID0EMOAC" xlink:type="simple">2.643574°N 103.409337°E</named-content></named-content>, it is not known where exactly this particular beetle was discovered. The altitude is around 50 to 250m (Jeniš pers. comm.). According to satellite images in Google Earth, the lower elevations are now heavily transformed into oil palm plantations.</p></tp:treatment-sec><tp:treatment-sec sec-type="description" id="SECID0EROAC"><title>Description.</title><p>Habitus elongate oval. Measurements: <abbrev xmlns:xlink="http://www.w3.org/1999/xlink" xlink:title="total length" id="ABBRID0EXOAC" xlink:type="simple">TL</abbrev> = 2.45 mm, <abbrev xmlns:xlink="http://www.w3.org/1999/xlink" xlink:title="total length without head" id="ABBRID0E2OAC" xlink:type="simple">TL-H</abbrev> = 2.15 mm; <abbrev xmlns:xlink="http://www.w3.org/1999/xlink" xlink:title="maximum width" id="ABBRID0E6OAC" xlink:type="simple">MW</abbrev> = 1.1 mm; elytra 3.5× longer than pronotum.</p><p>
            <bold>Colouration.</bold> Head, pronotum and elytron dark orange, the latter with few darker speckles (Fig. <xref ref-type="fig" rid="F1">1</xref>). Ventral side and appendages testaceous.</p><fig id="F1" position="float" orientation="portrait"><label>Figure 1.</label><caption><p>
          <italic><tp:taxon-name><tp:taxon-name-part taxon-name-part-type="genus">Rompindessus</tp:taxon-name-part> <tp:taxon-name-part taxon-name-part-type="species">jenisi</tp:taxon-name-part></tp:taxon-name></italic> gen. et sp. n., holotype, habitus (<bold>A</bold>), head, pronotum and base of elytra (<bold>B</bold>). White arrows point to the thick anterior bead of clypeus.</p></caption><graphic xmlns:xlink="http://www.w3.org/1999/xlink" xlink:href="zookeys-647-137-g001.jpg" position="float" orientation="portrait" xlink:type="simple" id="oo_119990.jpg"/></fig><p>
            <bold>Surface sculpture.</bold> Head with distinct microreticulation posterior of occipital line; finer microreticulation along eyes and clypeus, frons without microreticulation and thus shiny / polished but with few setiferous punctures. Pronotum and elytron with distinct microreticulation and sparse setiferous punctation. Ventral surfaces polished, with faint and sparse setiferous punctation.</p><!--PageBreak--><!--PageBreak--><p>
            <bold>Structures.</bold> Head with distinct occipital line and broadly beaded clypeus (Fig. <xref ref-type="fig" rid="F1">1A</xref>). Pronotum with faint lateral bead and distinct basal striae, the latter are curved inwards (Fig. <xref ref-type="fig" rid="F1">1</xref>). Elytron without basal striae and without sutural line. Basal epipleural transverse carina absent. Metathoracic wings apparently fully developed (not dissected but seen from opening caused by previous removal of the last three ventrites). Pro- and mesotarsus appearing stout as they are distinctly dilated laterally.</p><p>
            <bold>Male.</bold> Median lobe of aedeagus simply curved (Fig. <xref ref-type="fig" rid="F2">2A, B</xref>), lateral lobes (parameres) of two parts and of general <tp:taxon-name><tp:taxon-name-part taxon-name-part-type="tribe">Bidessini</tp:taxon-name-part></tp:taxon-name> type (e.g. as figured for <italic><tp:taxon-name><tp:taxon-name-part taxon-name-part-type="genus">Uvarus</tp:taxon-name-part> <tp:taxon-name-part taxon-name-part-type="species">lacustris</tp:taxon-name-part></tp:taxon-name></italic> (Say, 1823), <italic><tp:taxon-name><tp:taxon-name-part taxon-name-part-type="genus">Leiodytes</tp:taxon-name-part> <tp:taxon-name-part taxon-name-part-type="species">evanescens</tp:taxon-name-part></tp:taxon-name></italic> (Boheman, 1848), <italic><tp:taxon-name><tp:taxon-name-part taxon-name-part-type="genus">Platydytes</tp:taxon-name-part> <tp:taxon-name-part taxon-name-part-type="species">incognitus</tp:taxon-name-part></tp:taxon-name></italic> Biström, 1988 and <italic><tp:taxon-name><tp:taxon-name-part taxon-name-part-type="genus">Bidessus</tp:taxon-name-part> <tp:taxon-name-part taxon-name-part-type="species">unistriatus</tp:taxon-name-part></tp:taxon-name></italic> (Goeze, 1777) in <xref ref-type="bibr" rid="B7">Biström (1988)</xref>) (Fig. <xref ref-type="fig" rid="F2">2C</xref>).</p><fig id="F2" position="float" orientation="portrait"><label>Figure 2.</label><caption><p>
          <italic><tp:taxon-name><tp:taxon-name-part taxon-name-part-type="genus">Rompindessus</tp:taxon-name-part> <tp:taxon-name-part taxon-name-part-type="species">jenisi</tp:taxon-name-part></tp:taxon-name></italic> gen. et sp. n., holotype, median lobe of aedeagus, ventral view (<bold>A</bold>), lateral view (<bold>B</bold>), paramere, lateral view (<bold>C</bold>).</p></caption><graphic xmlns:xlink="http://www.w3.org/1999/xlink" xlink:href="zookeys-647-137-g002.jpg" position="float" orientation="portrait" xlink:type="simple" id="oo_119991.jpg"/></fig><p>
            <bold>Female.</bold> Unknown.</p></tp:treatment-sec><tp:treatment-sec sec-type="etymology" id="SECID0E4DAE"><title>Etymology.</title><p>Named after Ivo Jeniš, discoverer of this species. The specific epithet is a substantive in the genitive case.</p></tp:treatment-sec><tp:treatment-sec sec-type="distribution" id="SECID0ECEAE"><title>Distribution.</title><p>Only known from the type locality.</p></tp:treatment-sec><tp:treatment-sec sec-type="habitat" id="SECID0EHEAE"><title>Habitat.</title><p>Unknown.</p><!--PageBreak--></tp:treatment-sec><ref-list><ref id="B7"><mixed-citation xmlns:xlink="http://www.w3.org/1999/xlink" xlink:type="simple">
          <person-group><name name-style="western"><surname>Biström</surname><given-names>O</given-names></name></person-group> (<year>1988</year>) <article-title>Generic review of the <tp:taxon-name><tp:taxon-name-part taxon-name-part-type="tribe">Bidessini</tp:taxon-name-part></tp:taxon-name> (<tp:taxon-name><tp:taxon-name-part taxon-name-part-type="order">Coleoptera</tp:taxon-name-part></tp:taxon-name>, <tp:taxon-name><tp:taxon-name-part taxon-name-part-type="family">Dytiscidae</tp:taxon-name-part></tp:taxon-name>).</article-title> <source>Acta Zoologica Fennica</source> <volume>184</volume>: <fpage>1</fpage>–<lpage>41</lpage>.</mixed-citation></ref></ref-list></tp:taxon-treatment>
