# Supplementary material for: A new genus and two new species of Southeast Asian Bidessini as well as new synonyms for Oceanian species (Coleoptera, Dytiscidae)
Source: Zookeys. 2017 Jan 30;(647):137–51. doi: 10.3897/zookeys.647.11231 (PMC5345354; doi:10.3897/zookeys.647.11231)
Supplement: XML Treatment for Leiodytes [file zookeys.647.11231-treatment3.xml]

<!DOCTYPE tp:taxon-treatment
  PUBLIC "-//TaxonX//DTD Taxonomic Treatment Publishing DTD v0 20100105//EN" "tax-treatment-NSO.dtd">
<tp:taxon-treatment xmlns:tp="http://www.plazi.org/taxpub"><tp:treatment-meta><kwd-group><label>Taxon classification</label><kwd><named-content content-type="kingdom">Animalia</named-content></kwd><kwd><named-content content-type="order">Coleoptera</named-content></kwd><kwd><named-content content-type="family">Dytiscidae</named-content></kwd></kwd-group><mixed-citation publication-type="journal"><person-group><name><surname>Balke</surname><given-names>Michael</given-names></name><name><surname>Bergsten</surname><given-names>Johannes</given-names></name><name><surname>Wang</surname><given-names>Liang-Jong</given-names></name><name><surname>Hendrich</surname><given-names>Lars</given-names></name></person-group><article-title>A new genus and two new species of Southeast Asian <tp:taxon-name><tp:taxon-name-part taxon-name-part-type="tribe">Bidessini</tp:taxon-name-part></tp:taxon-name> as well as new synonyms for Oceanian species (<tp:taxon-name><tp:taxon-name-part taxon-name-part-type="order">Coleoptera</tp:taxon-name-part></tp:taxon-name>, <tp:taxon-name><tp:taxon-name-part taxon-name-part-type="family">Dytiscidae</tp:taxon-name-part></tp:taxon-name>)</article-title><source>Zookeys</source><day>30</day><month>1</month><year>2017</year><volume>2017</volume><issue>647</issue><fpage>137</fpage><lpage>151</lpage><pub-id pub-id-type="doi">10.3897/zookeys.647.11231</pub-id></mixed-citation></tp:treatment-meta><tp:nomenclature><tp:taxon-name>
            <tp:taxon-name-part taxon-name-part-type="genus">Leiodytes</tp:taxon-name-part>
          </tp:taxon-name><tp:taxon-authority>Guignot, 1936</tp:taxon-authority></tp:nomenclature><tp:treatment-sec sec-type="type species" id="SECID0EMFAE"><title>Type species.</title><p>
            <italic><tp:taxon-name><tp:taxon-name-part taxon-name-part-type="genus">Hydroporus</tp:taxon-name-part> <tp:taxon-name-part taxon-name-part-type="species">evanescens</tp:taxon-name-part></tp:taxon-name></italic> Boheman, 1848</p></tp:treatment-sec><tp:treatment-sec sec-type="diagnosis" id="SECID0E4FAE"><title>Diagnosis.</title><p>Very small, yellowish diving beetles (1.4–2.2 mm for the known species, 2.7 mm with the new one described below) with black markings on elytra. Shape of body globular to elongate, widest in middle, not flattened. 1) Occipital line present; 2) basal pronotal striae present; 3) basal elytral striae present; 4) sutural line on elytron absent; 5) basal epipleural transverse carina absent; 6) clypeus with fore margin narrowly and finely bordered, sometimes unmodified; 7) longitudinal elytral carina on disc absent; and 8) parameres two-segmented.</p><p>Includes 27 species (<xref ref-type="bibr" rid="B18">Nilsson 2016</xref>), widely distributed in the Aftrotropical, Oriental and Palearctic regions.</p></tp:treatment-sec><ref-list><ref id="B18"><mixed-citation xmlns:xlink="http://www.w3.org/1999/xlink" xlink:type="simple">
          <person-group><name name-style="western"><surname>Nilsson</surname><given-names>AN</given-names></name></person-group> (<year>2016</year>) <source>A World Catalogue of the Family <tp:taxon-name><tp:taxon-name-part taxon-name-part-type="family">Dytiscidae</tp:taxon-name-part></tp:taxon-name>, or the Diving Beetles (<tp:taxon-name><tp:taxon-name-part taxon-name-part-type="order">Coleoptera</tp:taxon-name-part></tp:taxon-name>, <tp:taxon-name><tp:taxon-name-part taxon-name-part-type="suborder">Adephaga</tp:taxon-name-part></tp:taxon-name>). Version 1</source>, <size units="page">300 pp</size>. <ext-link xlink:type="simple" ext-link-type="uri" xlink:href="http://www.norrent.se">http://www.norrent.se</ext-link> and <ext-link xlink:type="simple" ext-link-type="uri" xlink:href="http://www.waterbeetles.eu">www.waterbeetles.eu</ext-link></mixed-citation></ref></ref-list></tp:taxon-treatment>
