# Supplementary material for: A new genus and two new species of Southeast Asian Bidessini as well as new synonyms for Oceanian species (Coleoptera, Dytiscidae)
Source: Zookeys. 2017 Jan 30;(647):137–51. doi: 10.3897/zookeys.647.11231 (PMC5345354; doi:10.3897/zookeys.647.11231)
Supplement: XML Treatment for Leiodytes kualalipis [file zookeys.647.11231-treatment4.xml]

<!DOCTYPE tp:taxon-treatment
  PUBLIC "-//TaxonX//DTD Taxonomic Treatment Publishing DTD v0 20100105//EN" "tax-treatment-NSO.dtd">
<tp:taxon-treatment xmlns:tp="http://www.plazi.org/taxpub"><tp:treatment-meta><kwd-group><label>Taxon classification</label><kwd><named-content content-type="kingdom">Animalia</named-content></kwd><kwd><named-content content-type="order">Coleoptera</named-content></kwd><kwd><named-content content-type="family">Dytiscidae</named-content></kwd></kwd-group><mixed-citation publication-type="journal"><person-group><name><surname>Balke</surname><given-names>Michael</given-names></name><name><surname>Bergsten</surname><given-names>Johannes</given-names></name><name><surname>Wang</surname><given-names>Liang-Jong</given-names></name><name><surname>Hendrich</surname><given-names>Lars</given-names></name></person-group><article-title>A new genus and two new species of Southeast Asian <tp:taxon-name><tp:taxon-name-part taxon-name-part-type="tribe">Bidessini</tp:taxon-name-part></tp:taxon-name> as well as new synonyms for Oceanian species (<tp:taxon-name><tp:taxon-name-part taxon-name-part-type="order">Coleoptera</tp:taxon-name-part></tp:taxon-name>, <tp:taxon-name><tp:taxon-name-part taxon-name-part-type="family">Dytiscidae</tp:taxon-name-part></tp:taxon-name>)</article-title><source>Zookeys</source><day>30</day><month>1</month><year>2017</year><volume>2017</volume><issue>647</issue><fpage>137</fpage><lpage>151</lpage><pub-id pub-id-type="doi">10.3897/zookeys.647.11231</pub-id></mixed-citation></tp:treatment-meta><tp:nomenclature><tp:taxon-name>
            <tp:taxon-name-part taxon-name-part-type="genus">Leiodytes</tp:taxon-name-part>
            <tp:taxon-name-part taxon-name-part-type="species">kualalipis</tp:taxon-name-part>
            <object-id xmlns:xlink="http://www.w3.org/1999/xlink" content-type="zoobank" xlink:type="simple">http://zoobank.org/3F824AE1-26C9-4E15-AB50-5974F10ED08A</object-id>
          </tp:taxon-name><tp:taxon-authority>Balke, Wang, Bergsten &amp; Hendrich</tp:taxon-authority><tp:taxon-status xmlns:xlink="http://www.w3.org/1999/xlink" xlink:type="simple">sp. n.</tp:taxon-status></tp:nomenclature><tp:treatment-sec sec-type="Holotype" id="SECID0EQHAE"><title>Holotype.</title><p>Male (<named-content xmlns:xlink="http://www.w3.org/1999/xlink" content-type="dwc:institutional_code" xlink:type="simple">ZSM</named-content>). “Malaysia, Pahang, Kuala Lipis, old rubber plantation, iv.1997, Balke &amp; Hendrich”. <bold>Paratypes</bold>, 2 males (<abbrev xmlns:xlink="http://www.w3.org/1999/xlink" content-type="institution" xlink:title="Collection Saverio Rocchi, Firenze, Italy" id="ABBRID0EAIAE" xlink:type="simple">CSR</abbrev>, <named-content xmlns:xlink="http://www.w3.org/1999/xlink" content-type="dwc:institutional_code" xlink:type="simple">ZSM</named-content>), 1 female (<abbrev xmlns:xlink="http://www.w3.org/1999/xlink" content-type="institution" xlink:title="Collection Saverio Rocchi, Firenze, Italy" id="ABBRID0EQIAE" xlink:type="simple">CSR</abbrev>) “S Vietnam (Cat Tien), 120 km NNE Ho Chi Minh, Cat Tien NP, 3.–15.07.1995, A. Napolov leg.”; 2 males (<abbrev xmlns:xlink="http://www.w3.org/1999/xlink" content-type="collection" xlink:title="Collection L. J. Wang, Taipei, Taiwan" id="ABBRID0EYIAE" xlink:type="simple">CWT</abbrev>) “Vietnam, Nam Cat Tien, 200 m, 17-25-VI-1995, leg. Malicky”; 3 males, 2 females (<abbrev xmlns:xlink="http://www.w3.org/1999/xlink" content-type="collection" xlink:title="Collection L. J. Wang, Taipei, Taiwan" id="ABBRID0EEJAE" xlink:type="simple">CWT</abbrev>, <named-content xmlns:xlink="http://www.w3.org/1999/xlink" content-type="dwc:institutional_code" xlink:type="simple">NHMW</named-content>, <named-content xmlns:xlink="http://www.w3.org/1999/xlink" content-type="dwc:institutional_code" xlink:type="simple">TFRI</named-content>). “Vietnam, Dong <named-content xmlns:xlink="http://www.w3.org/1999/xlink" content-type="dwc:institutional_code" xlink:type="simple">NAI</named-content>, Nam Cat Tien NP, 120 m, 18-IX-1998, leg. L. J. Wang”.</p></tp:treatment-sec><tp:treatment-sec sec-type="type locality" id="SECID0E4JAE"><title>Type locality.</title><p>The type locality was around <named-content xmlns:xlink="http://www.w3.org/1999/xlink" content-type="dwc:verbatimCoordinates" xlink:type="simple"><named-content content-type="geo-json" specific-use="{&#34;type&#34;:&#34;Point&#34;,&#34;coordinates&#34;:[102.061570,4.200104]}" id="NCID0EGKAE" xlink:type="simple">4.200104°N 102.061570°E</named-content></named-content>, altitude 100m. The entire region is now heavily transformed into oil palm plantations. The paratype locality was in Nam Cat Tien National Park, as a rough reference we obtained a position at the forest border <named-content xmlns:xlink="http://www.w3.org/1999/xlink" content-type="dwc:verbatimCoordinates" xlink:type="simple"><named-content content-type="geo-json" specific-use="{&#34;type&#34;:&#34;Point&#34;,&#34;coordinates&#34;:[107.427578,11.422096]}" id="NCID0EOKAE" xlink:type="simple">11.422096°N 107.427578°E</named-content></named-content>.</p></tp:treatment-sec><tp:treatment-sec sec-type="description" id="SECID0ETKAE"><title>Description.</title><p>Habitus elongate oval. Measurements: <abbrev xmlns:xlink="http://www.w3.org/1999/xlink" xlink:title="total length" id="ABBRID0EZKAE" xlink:type="simple">TL</abbrev> = 2.7 mm; <abbrev xmlns:xlink="http://www.w3.org/1999/xlink" xlink:title="total length without head" id="ABBRID0E4KAE" xlink:type="simple">TL-H</abbrev> = 2.4 mm; <abbrev xmlns:xlink="http://www.w3.org/1999/xlink" xlink:title="maximum width" id="ABBRID0EBLAE" xlink:type="simple">MW</abbrev> = 1.3 mm; elytra 4.2× longer than pronotum.</p><p>
            <bold>Colouration.</bold> Beetle dark yellow with few darker basal pronotal markings and darker pattern on elytra (Fig. <xref ref-type="fig" rid="F3">3</xref>).</p><fig id="F3" position="float" orientation="portrait"><label>Figure 3.</label><caption><p>
          <italic><tp:taxon-name><tp:taxon-name-part taxon-name-part-type="genus">Leiodytes</tp:taxon-name-part> <tp:taxon-name-part taxon-name-part-type="species">kualalipis</tp:taxon-name-part></tp:taxon-name></italic> sp. n., holotype, habitus (<bold>A</bold>), head, pronotum and base of elytra (<bold>B</bold>).</p></caption><graphic xmlns:xlink="http://www.w3.org/1999/xlink" xlink:href="zookeys-647-137-g003.jpg" position="float" orientation="portrait" xlink:type="simple" id="oo_119993.jpg"/></fig><p>
            <bold>Surface sculpture.</bold> Head with distinct microreticulation posterior of occipital line; faint to extremely faint microreticulation along eyes and clypeus, frons without microreticulation and thus shiny / polished but with few setiferous punctures. Pronotum and elytron without microreticulation but with dense, coarse setiferous punctation. Ventral surfaces mostly polished, metaventrite, metacoxa and ventrites 1–3 with large punctures bearing short setae, distance between punctures approximately the diameter of a single puncture (similar to <italic><tp:taxon-name><tp:taxon-name-part taxon-name-part-type="genus">Leiodytes</tp:taxon-name-part> <tp:taxon-name-part taxon-name-part-type="species">vietnamensis</tp:taxon-name-part></tp:taxon-name></italic> Wang, Satô &amp; Yang, 1998, p. 165, Fig. <xref ref-type="fig" rid="F6">6A</xref> in their work).</p><p>
            <bold>Structures.</bold> Head with faint occipital line and depressed before clypeus leading to the impression that the clypeus is broadly beaded (Figs <xref ref-type="fig" rid="F3">3B</xref>, <xref ref-type="fig" rid="F4">4</xref>). Pronotum with faint lateral bead and distinct basal striae, the latter are strongly directed inwards (Figs <xref ref-type="fig" rid="F3">3B</xref>, <xref ref-type="fig" rid="F4">4</xref>). Elytron with basal striae but without sutural lines. Basal epipleural transverse carina <!--PageBreak--><!--PageBreak--><!--PageBreak-->absent. Flight wings apparently fully developed (not dissected but seen from opening caused by previous removal of the last three ventrites). Pro- and mesotarsus not conspicuously dilated laterally.</p><fig id="F4" position="float" orientation="portrait"><label>Figure 4.</label><caption><p>
          <italic><tp:taxon-name><tp:taxon-name-part taxon-name-part-type="genus">Leiodytes</tp:taxon-name-part> <tp:taxon-name-part taxon-name-part-type="species">kualalipis</tp:taxon-name-part></tp:taxon-name></italic> sp. n.: male paratype, SEM of head, pronotum and base of elytra.</p></caption><graphic xmlns:xlink="http://www.w3.org/1999/xlink" xlink:href="zookeys-647-137-g004.jpg" position="float" orientation="portrait" xlink:type="simple" id="oo_119996.jpg"/></fig><p>
            <bold>Male.</bold> Median lobe of aedeagus in lateral view thin and pointed apically, apical portion spatulate in ventral view (Figs <xref ref-type="fig" rid="F7">7A, B</xref>); lateral lobes (parameres) of two parts and distally broad, with broad “nose” or broadly twisted (Fig. <xref ref-type="fig" rid="F7">7C</xref>).</p><p>
            <bold>Female.</bold> Similar to male, but surface dull due to presence of strong microreticulation dorsally and ventrally (Figs <xref ref-type="fig" rid="F5">5</xref>, <xref ref-type="fig" rid="F6">6</xref>).</p><fig id="F5" position="float" orientation="portrait"><label>Figure 5.</label><caption><p>
          <italic><tp:taxon-name><tp:taxon-name-part taxon-name-part-type="genus">Leiodytes</tp:taxon-name-part> <tp:taxon-name-part taxon-name-part-type="species">kualalipis</tp:taxon-name-part></tp:taxon-name></italic> sp. n.: female paratype, SEM of microreticulation on metasternum.</p></caption><graphic xmlns:xlink="http://www.w3.org/1999/xlink" xlink:href="zookeys-647-137-g005.jpg" position="float" orientation="portrait" xlink:type="simple" id="oo_119997.jpg"/></fig><fig id="F6" position="float" orientation="portrait"><label>Figure 6.</label><caption><p>
          <italic><tp:taxon-name><tp:taxon-name-part taxon-name-part-type="genus">Leiodytes</tp:taxon-name-part> <tp:taxon-name-part taxon-name-part-type="species">kualalipis</tp:taxon-name-part></tp:taxon-name></italic> sp. n.: female paratype, SEM of last ventrite with deep suture apically.</p></caption><graphic xmlns:xlink="http://www.w3.org/1999/xlink" xlink:href="zookeys-647-137-g006.jpg" position="float" orientation="portrait" xlink:type="simple" id="oo_120001.jpg"/></fig><fig id="F7" position="float" orientation="portrait"><label>Figure 7.</label><caption><p>
          <italic><tp:taxon-name><tp:taxon-name-part taxon-name-part-type="genus">Leiodytes</tp:taxon-name-part> <tp:taxon-name-part taxon-name-part-type="species">kualalipis</tp:taxon-name-part></tp:taxon-name></italic> sp. n., median lobe of aedeagus, ventral view (<bold>A</bold>), lateral view (<bold>B</bold>), paramere, lateral view (<bold>C</bold>).</p></caption><graphic xmlns:xlink="http://www.w3.org/1999/xlink" xlink:href="zookeys-647-137-g007.jpg" position="float" orientation="portrait" xlink:type="simple" id="oo_120002.jpg"/></fig></tp:treatment-sec><tp:treatment-sec sec-type="diagnosis" id="SECID0ESRAE"><title>Diagnosis.</title><p>This is the largest species of <italic><tp:taxon-name><tp:taxon-name-part taxon-name-part-type="genus">Leiodytes</tp:taxon-name-part></tp:taxon-name></italic> and well characterised by its size as the other species in the region are distinctly smaller (below 2.2 mm or even below 2 mm long, see e.g. <xref ref-type="bibr" rid="B19">Régimbart 1899</xref>; <xref ref-type="bibr" rid="B20">Wang et al. 1998</xref>). Besides the larger size, this new species has a unique feature: the last ventrite has a deep suture apically (Fig. <xref ref-type="fig" rid="F6">6</xref>). This might be an autapomorphy for the new species.</p><p>This is, to our knowledge, the second species reported from the Malayan Peninsula, <italic><tp:taxon-name><tp:taxon-name-part taxon-name-part-type="genus">Leiodytes</tp:taxon-name-part> <tp:taxon-name-part taxon-name-part-type="species">nicobaricus</tp:taxon-name-part></tp:taxon-name></italic> (Redtenbacher, 1867) being the other one (<xref ref-type="bibr" rid="B3">Balke et al. 2004</xref>; <xref ref-type="bibr" rid="B12">Hendrich et al. 2004</xref>).</p></tp:treatment-sec><tp:treatment-sec sec-type="etymology" id="SECID0EATAE"><title>Etymology.</title><p>Named after the type locality, Kuala Lipis Town. The species name is a noun in apposition.</p></tp:treatment-sec><tp:treatment-sec sec-type="distribution" id="SECID0EFTAE"><title>Distribution.</title><p>A species with a wide geographic range, known from the type locality in West Malaysia as well as from Southern Vietnam. The distance between these two localities is roughly 1,000 km measured as a straight line across the Gulf of Thailand.</p><!--PageBreak--></tp:treatment-sec><tp:treatment-sec sec-type="habitat" id="SECID0ELTAE"><title>Habitat.</title><p>The holotype was collected in shallow water, among dense layers of rotten leaves, in a shaded forest pool situated in an old rubber plantation overgrown by secondary forest (Fig. <xref ref-type="fig" rid="F8">8</xref>). The species was associated with the <tp:taxon-name><tp:taxon-name-part taxon-name-part-type="family">Dytiscidae</tp:taxon-name-part></tp:taxon-name>: <italic><tp:taxon-name><tp:taxon-name-part taxon-name-part-type="genus">Copelatus</tp:taxon-name-part></tp:taxon-name></italic> sp., <italic><tp:taxon-name><tp:taxon-name-part taxon-name-part-type="genus">Hydaticus</tp:taxon-name-part> <tp:taxon-name-part taxon-name-part-type="species">pacificus</tp:taxon-name-part> <tp:taxon-name-part taxon-name-part-type="subspecies">pacificus</tp:taxon-name-part></tp:taxon-name></italic> Aubé, 1838 and <italic><tp:taxon-name><tp:taxon-name-part taxon-name-part-type="genus">Hyphydrus</tp:taxon-name-part> <tp:taxon-name-part taxon-name-part-type="species">birmanicus</tp:taxon-name-part></tp:taxon-name></italic> Régimbart, 1888.</p><fig id="F8" position="float" orientation="portrait"><label>Figure 8.</label><caption><p>Habitat of <italic><tp:taxon-name><tp:taxon-name-part taxon-name-part-type="genus">Leiodytes</tp:taxon-name-part> <tp:taxon-name-part taxon-name-part-type="species">kualalipis</tp:taxon-name-part></tp:taxon-name></italic> sp. n. near Kuala Lipis, West Malaysia. Drawing of beetle by D. Paramonov (Riga).</p></caption><graphic xmlns:xlink="http://www.w3.org/1999/xlink" xlink:href="zookeys-647-137-g008.jpg" position="float" orientation="portrait" xlink:type="simple" id="oo_120005.jpg"/></fig><p>In Vietnam, the species was collected in shallow water made by jeep on a path. Syntopically occurring dytiscid species included <italic><tp:taxon-name><tp:taxon-name-part taxon-name-part-type="genus">Leiodytes</tp:taxon-name-part> <tp:taxon-name-part taxon-name-part-type="species">nicobaricus</tp:taxon-name-part></tp:taxon-name></italic> (Redtenbacher, 1867), <italic><tp:taxon-name><tp:taxon-name-part taxon-name-part-type="genus">Hydroglyphus</tp:taxon-name-part> <tp:taxon-name-part taxon-name-part-type="species">orientalis</tp:taxon-name-part></tp:taxon-name></italic> (Clark, 1863) and <italic><tp:taxon-name><tp:taxon-name-part taxon-name-part-type="genus">Sandracottus</tp:taxon-name-part> <tp:taxon-name-part taxon-name-part-type="species">maculatus</tp:taxon-name-part></tp:taxon-name></italic> (Wehncke, 1876).</p></tp:treatment-sec><ref-list><ref id="B19"><mixed-citation xmlns:xlink="http://www.w3.org/1999/xlink" xlink:type="simple">
          <person-group><name name-style="western"><surname>Régimbart</surname><given-names>M</given-names></name></person-group> (<year>1899</year>) <article-title>Révision des <tp:taxon-name><tp:taxon-name-part taxon-name-part-type="family">Dytiscidae</tp:taxon-name-part></tp:taxon-name> de la région Indo-Sino-Malaise.</article-title> <source>Annales de la Société Entomologique de France</source> <volume>68</volume>: <fpage>186</fpage>–<lpage>367</lpage>.</mixed-citation></ref><ref id="B20"><mixed-citation xmlns:xlink="http://www.w3.org/1999/xlink" xlink:type="simple">
          <person-group><name name-style="western"><surname>Wang</surname><given-names>LJ</given-names></name><name name-style="western"><surname>Sato</surname><given-names>M</given-names></name><name name-style="western"><surname>Yang</surname><given-names>PS</given-names></name></person-group> (<year>1998</year>) <article-title>Note on the genus <italic><tp:taxon-name><tp:taxon-name-part taxon-name-part-type="genus">Leiodytes</tp:taxon-name-part></tp:taxon-name></italic> Guignot (<tp:taxon-name><tp:taxon-name-part taxon-name-part-type="order">Coleoptera</tp:taxon-name-part></tp:taxon-name>, <tp:taxon-name><tp:taxon-name-part taxon-name-part-type="family">Dytiscidae</tp:taxon-name-part></tp:taxon-name>) with three new species from Taiwan, Thailand and Vietnam.</article-title> <source>Japanese Journal of Systematic Entomology</source> <volume>4</volume>: <fpage>161</fpage>–<lpage>171</lpage>.</mixed-citation></ref><ref id="B3"><mixed-citation xmlns:xlink="http://www.w3.org/1999/xlink" xlink:type="simple">
          <person-group><name name-style="western"><surname>Balke</surname><given-names>M</given-names></name><name name-style="western"><surname>Jäch</surname><given-names>MA</given-names></name><name name-style="western"><surname>Hendrich</surname><given-names>L</given-names></name></person-group> (<year>2004</year>) <article-title><tp:taxon-name><tp:taxon-name-part taxon-name-part-type="order">Coleoptera</tp:taxon-name-part></tp:taxon-name>.</article-title> In: <person-group><name name-style="western"><surname>Yule</surname><given-names>CM</given-names></name><name name-style="western"><surname>Yong</surname><given-names>HS</given-names></name></person-group> (<role>Eds</role>) <issue-title>Freshwater Invertebrates of the Malaysian Region.</issue-title> <source>Akademi Sains Malaysia, Kuala Lumpur</source>, <fpage>555</fpage>–<lpage>609</lpage>.</mixed-citation></ref><ref id="B12"><mixed-citation xmlns:xlink="http://www.w3.org/1999/xlink" xlink:type="simple">
          <person-group><name name-style="western"><surname>Hendrich</surname><given-names>L</given-names></name><name name-style="western"><surname>Balke</surname><given-names>M</given-names></name><name name-style="western"><surname>Yang</surname><given-names>CM</given-names></name></person-group> (<year>2004</year>) <article-title>Aquatic <tp:taxon-name><tp:taxon-name-part taxon-name-part-type="order">Coleoptera</tp:taxon-name-part></tp:taxon-name> of Singapore – Species Richness, Ecology and Conservation.</article-title> <source>The Raffles Bulletin of Zoology</source> <volume>52</volume>: <fpage>97</fpage>–<lpage>141</lpage>.</mixed-citation></ref></ref-list></tp:taxon-treatment>
