# Supplementary material for: A new genus and two new species of Southeast Asian Bidessini as well as new synonyms for Oceanian species (Coleoptera, Dytiscidae)
Source: Zookeys. 2017 Jan 30;(647):137–51. doi: 10.3897/zookeys.647.11231 (PMC5345354; doi:10.3897/zookeys.647.11231)
Supplement: XML Treatment for Limbodessus curviplicatus [file zookeys.647.11231-treatment5.xml]

<!DOCTYPE tp:taxon-treatment
  PUBLIC "-//TaxonX//DTD Taxonomic Treatment Publishing DTD v0 20100105//EN" "tax-treatment-NSO.dtd">
<tp:taxon-treatment xmlns:tp="http://www.plazi.org/taxpub"><tp:treatment-meta><kwd-group><label>Taxon classification</label><kwd><named-content content-type="kingdom">Animalia</named-content></kwd><kwd><named-content content-type="order">Coleoptera</named-content></kwd><kwd><named-content content-type="family">Dytiscidae</named-content></kwd></kwd-group><mixed-citation publication-type="journal"><person-group><name><surname>Balke</surname><given-names>Michael</given-names></name><name><surname>Bergsten</surname><given-names>Johannes</given-names></name><name><surname>Wang</surname><given-names>Liang-Jong</given-names></name><name><surname>Hendrich</surname><given-names>Lars</given-names></name></person-group><article-title>A new genus and two new species of Southeast Asian <tp:taxon-name><tp:taxon-name-part taxon-name-part-type="tribe">Bidessini</tp:taxon-name-part></tp:taxon-name> as well as new synonyms for Oceanian species (<tp:taxon-name><tp:taxon-name-part taxon-name-part-type="order">Coleoptera</tp:taxon-name-part></tp:taxon-name>, <tp:taxon-name><tp:taxon-name-part taxon-name-part-type="family">Dytiscidae</tp:taxon-name-part></tp:taxon-name>)</article-title><source>Zookeys</source><day>30</day><month>1</month><year>2017</year><volume>2017</volume><issue>647</issue><fpage>137</fpage><lpage>151</lpage><pub-id pub-id-type="doi">10.3897/zookeys.647.11231</pub-id></mixed-citation></tp:treatment-meta><tp:nomenclature><tp:taxon-name>
              <tp:taxon-name-part taxon-name-part-type="genus">Limbodessus</tp:taxon-name-part>
              <tp:taxon-name-part taxon-name-part-type="species">curviplicatus</tp:taxon-name-part>
            </tp:taxon-name><tp:taxon-authority>(Zimmermann, 1927)</tp:taxon-authority><xref ref-type="fig" rid="F9">Fig. 9A, B</xref><tp:nomenclature-citation-list><tp:nomenclature-citation><tp:taxon-name>
                  <tp:taxon-name-part taxon-name-part-type="genus">Bidessus</tp:taxon-name-part> <tp:taxon-name-part taxon-name-part-type="species">curviplicatus</tp:taxon-name-part></tp:taxon-name><comment>Zimmermann, 1927:16 (Samoa).</comment></tp:nomenclature-citation><tp:nomenclature-citation><tp:taxon-name>
                  <tp:taxon-name-part taxon-name-part-type="genus">Limbodessus</tp:taxon-name-part> <tp:taxon-name-part taxon-name-part-type="species">curviplicatus</tp:taxon-name-part></tp:taxon-name><comment>(Zimmermann, 1927): <xref ref-type="bibr" rid="B2">Balke and Ribera 2004</xref>: 125.</comment></tp:nomenclature-citation><tp:nomenclature-citation><tp:taxon-name>= <tp:taxon-name-part taxon-name-part-type="genus">Hydroporus</tp:taxon-name-part> <tp:taxon-name-part taxon-name-part-type="species">dorsoplagiatus</tp:taxon-name-part></tp:taxon-name><comment> Fairmaire, 1881: 249 (Fiji); preoccupied by Fairmaire (1880: 247), <bold>syn. n.</bold></comment></tp:nomenclature-citation><tp:nomenclature-citation><tp:taxon-name>= <tp:taxon-name-part taxon-name-part-type="genus">Hydroporus</tp:taxon-name-part> <tp:taxon-name-part taxon-name-part-type="species">fairmairei</tp:taxon-name-part></tp:taxon-name><comment> Branden, 1885: 53 (a replacement name for <tp:taxon-name><tp:taxon-name-part taxon-name-part-type="genus">Hydroporus</tp:taxon-name-part> <tp:taxon-name-part taxon-name-part-type="species">dorsoplagiatus</tp:taxon-name-part></tp:taxon-name> Fairmaire, 1881); this replacement name is in turn preoccupied by <tp:taxon-name><tp:taxon-name-part taxon-name-part-type="genus">Hydroporus</tp:taxon-name-part> <tp:taxon-name-part taxon-name-part-type="species">fairmairei</tp:taxon-name-part></tp:taxon-name> Leprieur (1876: 142, currently in <tp:taxon-name><tp:taxon-name-part taxon-name-part-type="genus">Deronectes</tp:taxon-name-part></tp:taxon-name>), objective synonym of <tp:taxon-name><tp:taxon-name-part taxon-name-part-type="genus">Hydroporus</tp:taxon-name-part> <tp:taxon-name-part taxon-name-part-type="species">dorsoplagiatus</tp:taxon-name-part></tp:taxon-name> Fairmaire, 1881. </comment></tp:nomenclature-citation><tp:nomenclature-citation><tp:taxon-name>= <tp:taxon-name-part taxon-name-part-type="genus">Bidessus</tp:taxon-name-part> <tp:taxon-name-part taxon-name-part-type="species">fijiensis</tp:taxon-name-part></tp:taxon-name><comment> J. Balfour-Browne, 1944: 99 (Fiji), <bold>syn. n.</bold></comment></tp:nomenclature-citation><tp:nomenclature-citation><tp:taxon-name>
                  <tp:taxon-name-part taxon-name-part-type="genus">Liodessus</tp:taxon-name-part> <tp:taxon-name-part taxon-name-part-type="species">fijiensis</tp:taxon-name-part></tp:taxon-name><comment>(J. Balfour-Browne, 1944): <xref ref-type="bibr" rid="B7">Biström 1988</xref>: 19.</comment></tp:nomenclature-citation><tp:nomenclature-citation><tp:taxon-name>
                  <tp:taxon-name-part taxon-name-part-type="genus">Limbodessus</tp:taxon-name-part> <tp:taxon-name-part taxon-name-part-type="species">fijiensis</tp:taxon-name-part></tp:taxon-name><comment>(J. Balfour-Browne, 1944), <bold>comb. n.</bold></comment></tp:nomenclature-citation></tp:nomenclature-citation-list></tp:nomenclature><tp:treatment-sec sec-type="type material" id="SECID0ED6AE"><title>Type material.</title><p>
              <italic><tp:taxon-name><tp:taxon-name-part taxon-name-part-type="genus">Hydroporus</tp:taxon-name-part> <tp:taxon-name-part taxon-name-part-type="species">dorsoplagiatus</tp:taxon-name-part></tp:taxon-name></italic>: not located. A loan request was sent to <named-content xmlns:xlink="http://www.w3.org/1999/xlink" content-type="dwc:institutional_code" xlink:type="simple">MNHN</named-content> with request number 66649 on 11.08.2016, and Antoine Mantilleri as well as later Dr. Arnaud Faille searched the collection and did not find potential type material. This might still be stored in the Oberthür collection, however, and might be found at some stage.</p><p>
              <italic><tp:taxon-name><tp:taxon-name-part taxon-name-part-type="genus">Bidessus</tp:taxon-name-part> <tp:taxon-name-part taxon-name-part-type="species">curviplicatus</tp:taxon-name-part></tp:taxon-name></italic>: Holotype, male (<abbrev xmlns:xlink="http://www.w3.org/1999/xlink" content-type="institution" xlink:title="Natural History Museum [former British Museum (Natural History)], London, England" id="ABBRID0ENAAG" xlink:type="simple">BMNH</abbrev>) and paratype, male (<named-content xmlns:xlink="http://www.w3.org/1999/xlink" content-type="dwc:institutional_code" xlink:type="simple">ZSM</named-content>), Samoan Is. Mulifanua Upolu, F. Burton and G.H. Hopkins, Type.</p><p>
              <italic><tp:taxon-name><tp:taxon-name-part taxon-name-part-type="genus">Bidessus</tp:taxon-name-part> <tp:taxon-name-part taxon-name-part-type="species">fijiensis</tp:taxon-name-part></tp:taxon-name></italic>: Holotype, female (<abbrev xmlns:xlink="http://www.w3.org/1999/xlink" content-type="institution" xlink:title="Natural History Museum [former British Museum (Natural History)], London, England" id="ABBRID0EHBAG" xlink:type="simple">BMNH</abbrev>) Namaka, C Fiji 1545, 8.12.43, R.A. Lever, Pres. By Imp. Inst. Ent. B.M. 1945.9, <tp:taxon-name><tp:taxon-name-part taxon-name-part-type="genus">Bidessus</tp:taxon-name-part> <tp:taxon-name-part taxon-name-part-type="species">fijiensis</tp:taxon-name-part></tp:taxon-name> Type! J. Balfour-Browne det.</p></tp:treatment-sec><tp:treatment-sec sec-type="material" id="SECID0EWBAG"><title>Additional material.</title><p>8 exx (<named-content xmlns:xlink="http://www.w3.org/1999/xlink" content-type="dwc:institutional_code" xlink:type="simple">ZSM</named-content>) Fiji: Viti Levu, Rakiraki, Navara, 50m, 10.xi.2003, <named-content xmlns:xlink="http://www.w3.org/1999/xlink" content-type="dwc:verbatimCoordinates" xlink:type="simple"><named-content content-type="geo-json" specific-use="{&#34;type&#34;:&#34;Point&#34;,&#34;coordinates&#34;:[178.147712,-17.416024]}" id="NCID0EHCAG" xlink:type="simple">17.416024°S 178.147712°E</named-content></named-content>, Wewalka &amp; Balke (<named-content xmlns:xlink="http://www.w3.org/1999/xlink" content-type="dwc:institutional_code" xlink:type="simple">FI</named-content> 11).</p></tp:treatment-sec><tp:treatment-sec sec-type="diagnosis" id="SECID0EQCAG"><title>Diagnosis.</title><p>A stout, yellow to yellow orange <italic><tp:taxon-name><tp:taxon-name-part taxon-name-part-type="genus">Limbodessus</tp:taxon-name-part></tp:taxon-name></italic> with slightly enlarged male antenna and distinct angle between base of elytron and base of pronotum (Fig. <xref ref-type="fig" rid="F9">9</xref>). Female with strongly expanded antennomeres 3–6. Fijian specimens are slightly smaller than the Samoan types: 3.5 mm (Samoa) <italic>versus</italic> 2.8–3.2 mm (Fiji).</p><fig id="F9" position="float" orientation="portrait"><label>Figure 9.</label><caption><p>
          <italic><tp:taxon-name><tp:taxon-name-part taxon-name-part-type="genus">Limbodessus</tp:taxon-name-part> <tp:taxon-name-part taxon-name-part-type="species">curviplicatus</tp:taxon-name-part></tp:taxon-name></italic>: male paratype of <italic><tp:taxon-name><tp:taxon-name-part taxon-name-part-type="genus">Bidessus</tp:taxon-name-part> <tp:taxon-name-part taxon-name-part-type="species">curviplicatus</tp:taxon-name-part></tp:taxon-name></italic> Zimmermann, 1927 from Samoa (<bold>A</bold>) and male specimen from Fiji (<bold>B</bold>).</p></caption><graphic xmlns:xlink="http://www.w3.org/1999/xlink" xlink:href="zookeys-647-137-g009.jpg" position="float" orientation="portrait" xlink:type="simple" id="oo_120008.jpg"/></fig></tp:treatment-sec><tp:treatment-sec sec-type="Notes on classification" id="SECID0EKEAG"><title>Notes on classification.</title><p>We have not seen type material of <italic><tp:taxon-name><tp:taxon-name-part taxon-name-part-type="genus">Hydroporus</tp:taxon-name-part> <tp:taxon-name-part taxon-name-part-type="species">dorsoplagiatus</tp:taxon-name-part></tp:taxon-name></italic> but have collected specimens in Fiji that match the description by <xref ref-type="bibr" rid="B10">Fairmaire (1881)</xref>. At the same time, we found that our Fiji specimens agree with the types of <italic><tp:taxon-name><tp:taxon-name-part taxon-name-part-type="genus">Limbodessus</tp:taxon-name-part> <tp:taxon-name-part taxon-name-part-type="species">curviplicatus</tp:taxon-name-part></tp:taxon-name></italic> (Zimmermann, 1927) from Samoa. Moreover, <italic><tp:taxon-name><tp:taxon-name-part taxon-name-part-type="genus">Bidessus</tp:taxon-name-part> <tp:taxon-name-part taxon-name-part-type="species">fijiensis</tp:taxon-name-part></tp:taxon-name></italic> J. Balfour-Browne, 1944, later moved to <italic><tp:taxon-name><tp:taxon-name-part taxon-name-part-type="genus">Liodessus</tp:taxon-name-part></tp:taxon-name></italic> by <xref ref-type="bibr" rid="B7">Biström (1988)</xref>, and which we here move to <italic><tp:taxon-name><tp:taxon-name-part taxon-name-part-type="genus">Limbodessus</tp:taxon-name-part></tp:taxon-name></italic>, agrees well with our newly collected Fijian specimens and thus establishes another junior synonym to <italic><tp:taxon-name><tp:taxon-name-part taxon-name-part-type="genus">Hydroporus</tp:taxon-name-part> <tp:taxon-name-part taxon-name-part-type="species">fairmairei</tp:taxon-name-part></tp:taxon-name></italic>, the replacement name of <italic><tp:taxon-name><tp:taxon-name-part taxon-name-part-type="genus">Hydroporus</tp:taxon-name-part> <tp:taxon-name-part taxon-name-part-type="species">dorsoplagiatus</tp:taxon-name-part></tp:taxon-name></italic>. However, since the replacement name <italic><tp:taxon-name><tp:taxon-name-part taxon-name-part-type="genus">Hydroporus</tp:taxon-name-part> <tp:taxon-name-part taxon-name-part-type="species">fairmairei</tp:taxon-name-part></tp:taxon-name></italic> suggested by <xref ref-type="bibr" rid="B8">Branden (1885)</xref> is also a junior homonym (see above), the oldest valid synonym, <italic><tp:taxon-name><tp:taxon-name-part taxon-name-part-type="genus">Limbodessus</tp:taxon-name-part> <tp:taxon-name-part taxon-name-part-type="species">curviplicatus</tp:taxon-name-part></tp:taxon-name></italic> (Zimmermann, 1927), becomes the valid name.</p></tp:treatment-sec><tp:treatment-sec sec-type="distribution" id="SECID0EXHAG"><title>Distribution.</title><p>Samoa, Fiji.</p><!--PageBreak--></tp:treatment-sec><ref-list><ref id="B2"><mixed-citation xmlns:xlink="http://www.w3.org/1999/xlink" xlink:type="simple">
          <person-group><name name-style="western"><surname>Balke</surname><given-names>M</given-names></name><name name-style="western"><surname>Ribera</surname><given-names>I</given-names></name></person-group> (<year>2004</year>) <article-title>Jumping across Wallace’s line: <italic><tp:taxon-name><tp:taxon-name-part taxon-name-part-type="genus">Allodessus</tp:taxon-name-part></tp:taxon-name></italic> Guignot and <tp:taxon-name><tp:taxon-name-part taxon-name-part-type="genus">Limbodessus</tp:taxon-name-part></tp:taxon-name> Guignot revisited (<tp:taxon-name><tp:taxon-name-part taxon-name-part-type="order">Coleoptera</tp:taxon-name-part></tp:taxon-name>: <tp:taxon-name><tp:taxon-name-part taxon-name-part-type="family">Dytiscidae</tp:taxon-name-part></tp:taxon-name>, <tp:taxon-name><tp:taxon-name-part taxon-name-part-type="tribe">Bidessini</tp:taxon-name-part></tp:taxon-name>) based on molecular phylogenetic and morphological data.</article-title> <source>Australian Journal of Entomology</source> <volume>43</volume>: <fpage>114</fpage>–<lpage>128</lpage>. <ext-link xlink:type="simple" ext-link-type="doi" xlink:href="10.1111/j.1440-6055.2004.00415.x">https://doi.org/10.1111/j.1440-6055.2004.00415.x</ext-link></mixed-citation></ref><ref id="B7"><mixed-citation xmlns:xlink="http://www.w3.org/1999/xlink" xlink:type="simple">
          <person-group><name name-style="western"><surname>Biström</surname><given-names>O</given-names></name></person-group> (<year>1988</year>) <article-title>Generic review of the <tp:taxon-name><tp:taxon-name-part taxon-name-part-type="tribe">Bidessini</tp:taxon-name-part></tp:taxon-name> (<tp:taxon-name><tp:taxon-name-part taxon-name-part-type="order">Coleoptera</tp:taxon-name-part></tp:taxon-name>, <tp:taxon-name><tp:taxon-name-part taxon-name-part-type="family">Dytiscidae</tp:taxon-name-part></tp:taxon-name>).</article-title> <source>Acta Zoologica Fennica</source> <volume>184</volume>: <fpage>1</fpage>–<lpage>41</lpage>.</mixed-citation></ref><ref id="B10"><mixed-citation xmlns:xlink="http://www.w3.org/1999/xlink" xlink:type="simple">
          <person-group><name name-style="western"><surname>Fairmaire</surname><given-names>L</given-names></name></person-group> (<year>1881</year>) <article-title>Essai sur les coléoptères des Îles Viti (Fidgi).</article-title> <source>Annales de la Société Entomologique de France</source> (<volume-series>6</volume-series>) <volume>1</volume>: <fpage>243</fpage>–<lpage>318</lpage>.</mixed-citation></ref><ref id="B8"><mixed-citation xmlns:xlink="http://www.w3.org/1999/xlink" xlink:type="simple">
          <person-group><name name-style="western"><surname>Branden</surname><given-names>C van den</given-names></name></person-group> (<year>1885</year>) <article-title>Catalogue des coléoptères carnassiers aquatiques (<tp:taxon-name><tp:taxon-name-part taxon-name-part-type="family">Haliplidae</tp:taxon-name-part></tp:taxon-name>, <tp:taxon-name><tp:taxon-name-part taxon-name-part-type="family">Amphizoidae</tp:taxon-name-part></tp:taxon-name>, <tp:taxon-name><tp:taxon-name-part taxon-name-part-type="family">Pelobiidae</tp:taxon-name-part></tp:taxon-name> et <tp:taxon-name><tp:taxon-name-part taxon-name-part-type="family">Dytiscidae</tp:taxon-name-part></tp:taxon-name>).</article-title> <source>Annales de la Société Entomologique de Belgique</source> <volume>29</volume>: <fpage>5</fpage>–<lpage>116</lpage>.</mixed-citation></ref></ref-list></tp:taxon-treatment>
